# Supplementary material for: Comparing the Biology of Young versus Old Age Estrogen-Receptor-Positive Breast Cancer through Gene and Protein Expression Analyses
Source: Biomedicines. 2023 Jan 12;11(1):200. doi: 10.3390/biomedicines11010200 (PMC9855392; doi:10.3390/biomedicines11010200)
Supplement: Supplementary file 1 [file biomedicines-11-00200-s001.zip]

Archive with 1 entries (1 files):
- biomedicines-2106600-supplementary.xlsx
