# Supplementary material for: Comparing the Biology of Young versus Old Age Estrogen-Receptor-Positive Breast Cancer through Gene and Protein Expression Analyses
Source: Biomedicines. 2023 Jan 12;11(1):200. doi: 10.3390/biomedicines11010200 (PMC9855392; doi:10.3390/biomedicines11010200)
Supplement: Supplementary file 1 [file biomedicines-11-00200-s001.zip › biomedicines-2106600-supplementary.xlsx]

## Sheet: Sheet1
RANBP3L			ESR-1			GLYATL-1
Comparison	Statistical significance		Comparison	Statistical significance		Comparison	Statistical significance
Normal-vs-Age(21-40Yrs)	1.77709e-05		Normal-vs-Age(21-40Yrs)	0.0040206		Normal-vs-Age(21-40Yrs)	0.0098813
Normal-vs-Age(41-60Yrs)	8.3718e-07		Normal-vs-Age(41-60Yrs)	<1E-12		Normal-vs-Age(41-60Yrs)	1.66844e-12
Normal-vs-Age(61-80Yrs)	0.060481		Normal-vs-Age(61-80Yrs)	<1E-12		Normal-vs-Age(61-80Yrs)	1.98952e-13
Normal-vs-Age(81-100Yrs)	0.51948		Normal-vs-Age(81-100Yrs)	8.449e-08		Normal-vs-Age(81-100Yrs)	0.000157313
Age(21-40Yrs)-vs-Age(41-60Yrs)	0.65964		Age(21-40Yrs)-vs-Age(41-60Yrs)	0.0002016		Age(21-40Yrs)-vs-Age(41-60Yrs)	0.00081631
Age(21-40Yrs)-vs-Age(61-80Yrs)	0.00082426		Age(21-40Yrs)-vs-Age(61-80Yrs)	<1E-12		Age(21-40Yrs)-vs-Age(61-80Yrs)	3.5433e-06
Age(21-40Yrs)-vs-Age(81-100Yrs)	0.199516		Age(21-40Yrs)-vs-Age(81-100Yrs)	2.3461e-06		Age(21-40Yrs)-vs-Age(81-100Yrs)	0.0023406
Age(41-60Yrs)-vs-Age(61-80Yrs)	2.3273e-05		Age(41-60Yrs)-vs-Age(61-80Yrs)	1.11022e-16		Age(41-60Yrs)-vs-Age(61-80Yrs)	0.045402
Age(41-60Yrs)-vs-Age(81-100Yrs)	0.23964		Age(41-60Yrs)-vs-Age(81-100Yrs)	0.0002973		Age(41-60Yrs)-vs-Age(81-100Yrs)	0.047876
Age(61-80Yrs)-vs-Age(81-100Yrs)	0.92568		Age(61-80Yrs)-vs-Age(81-100Yrs)	0.42984		Age(61-80Yrs)-vs-Age(81-100Yrs)	0.26732
SERPINE2			PCDHGB7			ACVR2A
Comparison	Statistical significance		Comparison	Statistical significance		Comparison	Statistical significance
Normal-vs-Age(21-40Yrs)	0.00032387		Normal-vs-Age(21-40Yrs)	<1E-12		Normal-vs-Age(21-40Yrs)	<1E-12
Normal-vs-Age(41-60Yrs)	2.58571e-13		Normal-vs-Age(41-60Yrs)	<1E-12		Normal-vs-Age(41-60Yrs)	1.62448e-12
Normal-vs-Age(61-80Yrs)	2.5128e-08		Normal-vs-Age(61-80Yrs)	<1E-12		Normal-vs-Age(61-80Yrs)	<1E-12
Normal-vs-Age(81-100Yrs)	0.136116		Normal-vs-Age(81-100Yrs)	1.62448e-12		Normal-vs-Age(81-100Yrs)	1.62426e-12
Age(21-40Yrs)-vs-Age(41-60Yrs)	0.77382		Age(21-40Yrs)-vs-Age(41-60Yrs)	0.2169		Age (21-40Yrs)-vs-Age (41-60Yrs)	0.101943
Age(21-40Yrs)-vs-Age(61-80Yrs)	0.127439		Age(21-40Yrs)-vs-Age(61-80Yrs)	0.045338		Age (21-40Yrs)-vs-Age (61-80Yrs)	0.00076202
Age(21-40Yrs)-vs-Age(81-100Yrs)	0.036722		Age(21-40Yrs)-vs-Age(81-100Yrs)	0.197996		Age (21-40Yrs)-vs-Age (81-100Yrs)	2.3465e-06
Age(41-60Yrs)-vs-Age(61-80Yrs)	0.0181634		Age(41-60Yrs)-vs-Age(61-80Yrs)	0.139957		Age (41-60Yrs)-vs-Age (61-80Yrs)	0.0038361
Age(41-60Yrs)-vs-Age(81-100Yrs)	0.0084189		Age(41-60Yrs)-vs-Age(81-100Yrs)	0.47994		Age (41-60Yrs)-vs-Age (81-100Yrs)	1.70271e-05
Age(61-80Yrs)-vs-Age(81-100Yrs)	0.2252		Age(61-80Yrs)-vs-Age(81-100Yrs)	0.98638		Age (61-80Yrs)-vs-Age (81-100Yrs)	0.0048442
DPYSL2			MUCL1			GSN
Comparison	Statistical significance		Comparison	Statistical significance		Comparison	Statistical significance
Normal-vs-Age(21-40Yrs)	<1E-12		Normal-vs-Age(21-40Yrs)	4.8504e-10		Normal-vs-Age(21-40Yrs)	1.62448e-12
Normal-vs-Age(41-60Yrs)	<1E-12		Normal-vs-Age(41-60Yrs)	0.027558		Normal-vs-Age(41-60Yrs)	1.62448e-12
Normal-vs-Age(61-80Yrs)	<1E-12		Normal-vs-Age(61-80Yrs)	0.072921		Normal-vs-Age(61-80Yrs)	1.62448e-12
Normal-vs-Age(81-100Yrs)	1.62448e-12		Normal-vs-Age(81-100Yrs)	0.5841		Normal-vs-Age(81-100Yrs)	1.62448e-12
Age (21-40Yrs)-vs-Age (41-60Yrs)	0.80272		Age (21-40Yrs)-vs-Age (41-60Yrs)	3.6575e-06		Age (21-40Yrs)-vs-Age (41-60Yrs)	0.055099
Age (21-40Yrs)-vs-Age (61-80Yrs)	0.033899		Age (21-40Yrs)-vs-Age (61-80Yrs)	4.089e-05		Age (21-40Yrs)-vs-Age (61-80Yrs)	0.77678
Age (21-40Yrs)-vs-Age (81-100Yrs)	0.130218		Age (21-40Yrs)-vs-Age (81-100Yrs)	0.109998		Age (21-40Yrs)-vs-Age (81-100Yrs)	0.2499
Age (41-60Yrs)-vs-Age (61-80Yrs)	0.00061961		Age (41-60Yrs)-vs-Age (61-80Yrs)	0.79594		Age (41-60Yrs)-vs-Age (61-80Yrs)	0.0057377
Age (41-60Yrs)-vs-Age (81-100Yrs)	0.124738		Age (41-60Yrs)-vs-Age (81-100Yrs)	0.73096		Age (41-60Yrs)-vs-Age (81-100Yrs)	0.0128975
Age (61-80Yrs)-vs-Age (81-100Yrs)	0.89758		Age (61-80Yrs)-vs-Age (81-100Yrs)	0.80102		Age (61-80Yrs)-vs-Age (81-100Yrs)	0.40106
SFXN2			TSHZ2			WDFY1
Comparison	Statistical significance		Comparison	Statistical significance		Comparison	Statistical significance
Normal-vs-Age(21-40Yrs)	1.6333e-09		Normal-vs-Age(21-40Yrs)	1.62448e-12		Normal-vs-Age(21-40Yrs)	0.58646
Normal-vs-Age(41-60Yrs)	1.62459e-12		Normal-vs-Age(41-60Yrs)	1.62437e-12		Normal-vs-Age(41-60Yrs)	0.9628
Normal-vs-Age(61-80Yrs)	1.11022e-16		Normal-vs-Age(61-80Yrs)	1.62448e-12		Normal-vs-Age(61-80Yrs)	0.7873
Normal-vs-Age(81-100Yrs)	1.55485e-05		Normal-vs-Age(81-100Yrs)	1.62448e-12		Normal-vs-Age(81-100Yrs)	0.74442
Age(21-40Yrs)-vs-Age(41-60Yrs)	0.9865		Age(21-40Yrs)-vs-Age(41-60Yrs)	0.6223		Age(21-40Yrs)-vs-Age(41-60Yrs)	0.55426
Age(21-40Yrs)-vs-Age(61-80Yrs)	0.29084		Age(21-40Yrs)-vs-Age(61-80Yrs)	0.020015		Age(21-40Yrs)-vs-Age(61-80Yrs)	0.43508
Age(21-40Yrs)-vs-Age(81-100Yrs)	0.96602		Age(21-40Yrs)-vs-Age(81-100Yrs)	0.0028989		Age(21-40Yrs)-vs-Age(81-100Yrs)	0.519
Age(41-60Yrs)-vs-Age(61-80Yrs)	0.135798		Age(41-60Yrs)-vs-Age(61-80Yrs)	0.00043694		Age(41-60Yrs)-vs-Age(61-80Yrs)	0.71454
Age(41-60Yrs)-vs-Age(81-100Yrs)	0.957		Age(41-60Yrs)-vs-Age(81-100Yrs)	0.00034396		Age(41-60Yrs)-vs-Age(81-100Yrs)	0.70352
Age(61-80Yrs)-vs-Age(81-100Yrs)	0.3791		Age(61-80Yrs)-vs-Age(81-100Yrs)	0.177317		Age(61-80Yrs)-vs-Age(81-100Yrs)	0.83546
